# Supplementary material for: Deep learning-based method for sentiment analysis for patients’ drug reviews
Source: PeerJ Comput Sci. 2024 Apr 29;10:e1976. doi: 10.7717/peerj-cs.1976 (PMC11065412; doi:10.7717/peerj-cs.1976)
Supplement: Supplemental Information 1 [file peerj-cs-10-1976-s001.zip]

Archive with 3 entries (3 files):
- WebMD_data_set/final_RNN_LSTM_CNN _web -withGlove.ipynb
- WebMD_data_set/final_RNN_LSTM_CNN _web.ipynb
- WebMD_data_set/Readme.text.txt
