# Supplementary material for: Deep learning-based method for sentiment analysis for patients’ drug reviews
Source: PeerJ Comput Sci. 2024 Apr 29;10:e1976. doi: 10.7717/peerj-cs.1976 (PMC11065412; doi:10.7717/peerj-cs.1976)
Supplement: Supplemental Information 1 [file peerj-cs-10-1976-s001.zip › WebMD_data_set/final_RNN_LSTM_CNN _web.ipynb]

# %% [code]
import os
import re
import nltk
import pandas as pd
import numpy as np
import seaborn as sns
import matplotlib.pyplot as plt
from nltk.tokenize import word_tokenize
from nltk import pos_tag
from nltk.corpus import stopwords, wordnet
from nltk.stem import WordNetLemmatizer
from sklearn.datasets import fetch_20newsgroups
#from tensorflow.keras import layers
from keras import layers
from sklearn.model_selection import train_test_split
#from tensorflow.keras.models import Sequential
from keras.models import Sequential
#from tensorflow.keras.preprocessing.text import Tokenizer
from keras.preprocessing.text import Tokenizer
from tensorflow.keras.preprocessing.sequence import pad_sequences
#from keras.preprocessing.sequence import pad_sequences
import tensorflow as tf
from keras.layers.core import Dense, Activation, Dropout
#from keras.layers.normalization import BatchNormalization
from keras.utils import np_utils
from keras.layers import GlobalMaxPooling1D, Conv1D, MaxPooling1D, Flatten, Bidirectional, SpatialDropout1D

# %% [code]
nltk.download("punkt")
nltk.download("averaged_perceptron_tagger")
nltk.download("wordnet")
nltk.download("stopwords")
nltk.download('omw-1.4')

# %% [code]
df = pd.read_csv('webmd.csv')

# %% [code]
df.shape

# %% [code]
df.head()

# %% [code]
report=['Condition','Reviews']

# %% [code]

df['report'] =df[report].apply(lambda row: '_'.join(row.values.astype(str)), axis=1)
df

# %% [code]

df_train = df.drop(['Age','Condition','Date','Drug','DrugId','EaseofUse','Effectiveness','Sex','Sides','UsefulCount','Reviews'],axis=1)
df_train .head(10)

# %% [code]
def clean_text (text):
    # Remove Pre and Post Spaces
    text = str(text).strip()
    
    # Lower case the entire text
    text = str(text).lower()

    # Substitute New Line Characters with spaces 
    text = re.sub(r"\n", r" ", text)
        
    # Tokenize the sentence
    word_tokens = word_tokenize(text)
    
    # Remove the punctuation and  special characters from each individual word
    cleaned_text = []
    for word in word_tokens:
        cleaned_text.append("".join([char for char in word if char.isalnum()]))
    
    # Specify the stop words list
    stop_words = stopwords.words('english')
    
    # Remove the stopwords and words containing less then 2 characters
    text_tokens = [word for word in cleaned_text if (len(word) > 2) and (word not in stop_words)]
    
    #Lemmatize each word in the word list
    text = lemmatize (text_tokens)
    
    return text

# %% [code]
def get_wordnet_pos (tag):
    if tag.startswith('J'):
        return wordnet.ADJ
    elif tag.startswith('V'):
        return wordnet.VERB
    elif tag.startswith('N'):
        return wordnet.NOUN
    elif tag.startswith('R'):
        return wordnet.ADV
    else:
        return wordnet.NOUN


# %% [code]
def lemmatize (word_list):
    wl = WordNetLemmatizer()
    word_pos_tags = pos_tag(word_list)
    lemmatized_list = []
    for tag in word_pos_tags:
        lemmatize_word = wl.lemmatize(tag[0],get_wordnet_pos(tag[1]))
        lemmatized_list.append(lemmatize_word)
    return " ".join(lemmatized_list)

# %% [code]
df_train['report'] = df_train['report'].apply(lambda x: clean_text(x))

# %% [code]
df_train['Satisfaction']

# %% [code]
def map_rating_to_class(rating):
    if rating >= 4:
        return 'positive'
    elif rating <= 2:
        return 'negative'
    else:
        return 'neutral'

# Apply the function to create a new column 'rating_class' in the DataFrame
# Apply the function to create a new column 'class' in the DataFrame using .loc[row_indexer, col_indexer]
df_train.loc[:, 'Satisfaction'] = df_train['Satisfaction'].apply(map_rating_to_class)

#print(df.head(10))

# %% [code]

df_train['Satisfaction'] 

# %% [code]
Sentiment_train = df_train['Satisfaction']
Report_train = df_train['report']

# %% [code]
X_train, X_test, y_train, y_test = train_test_split(Report_train, Sentiment_train, test_size=0.25)


# %% [code]
from numpy import array
from sklearn.preprocessing import LabelEncoder, OneHotEncoder
# One-Hot Encoding of Sentiment_Train
Sentiment_train = array(Sentiment_train)
# integer encode
label_encoder = LabelEncoder()
Sentiment_train_integer_encoded = label_encoder.fit_transform(Sentiment_train)
# binary encode
onehot_encoder = OneHotEncoder(sparse=False)
Sentiment_train_integer_encoded = Sentiment_train_integer_encoded.reshape(len(Sentiment_train_integer_encoded), 1)
Sentiment_train_onehot_encoded = onehot_encoder.fit_transform(Sentiment_train_integer_encoded)
# One-Hot Encoding of Sentiment_Test
Sentiment_test = array( y_test)
# integer encode
label_encoder = LabelEncoder()
Sentiment_test_integer_encoded = label_encoder.fit_transform(y_test)
# binary encode
onehot_encoder = OneHotEncoder(sparse=False)
Sentiment_test_integer_encoded = Sentiment_test_integer_encoded.reshape(len(Sentiment_test_integer_encoded), 1)
Sentiment_test_onehot_encoded = onehot_encoder.fit_transform(Sentiment_test_integer_encoded)
print("Sentiment_Train shape after one-hot encoding : ",Sentiment_train_onehot_encoded.shape,"  "
     ,"Sentiment_Test shape after one-hot encoding : ",Sentiment_test_onehot_encoded.shape,"\n")

# %% [code]
# Tokenize and Create Sequence For Train set
tokenizer = Tokenizer(num_words = 10000)
tokenizer.fit_on_texts(Report_train)
Report_train_sequences = tokenizer.texts_to_sequences(Report_train)
Report_train_padded = pad_sequences(Report_train_sequences, maxlen=100, padding='post', truncating='post')             # maxlen is the size of words in a review here it is 100
# Tokenize and Create Sequence For Test set
Report_test_sequences = tokenizer.texts_to_sequences(X_test)
Report_test_padded = pad_sequences(Report_test_sequences, maxlen=100, padding='post', truncating='post')
print("Report_Train shape after padding : ",Report_train_padded.shape,"  ","Report_Test shape after padding: ",Report_test_padded.shape)
Sentiment_labels = ['Negative', 'Neutral', 'Positive']    

# %% [code]
vocab_size = len(tokenizer.index_word) + 1
vocab_size 

# %% [code]
import os
from tensorflow.keras.callbacks import EarlyStopping, ModelCheckpoint
checkpoint_filepath = os.getcwd()
model_checkpoint_callback = ModelCheckpoint(filepath=checkpoint_filepath, save_weights_only=False, monitor='val_loss', mode='min', save_best_only=True)
callbacks = [EarlyStopping(patience=2), model_checkpoint_callback]

# %% [markdown]
# LSTM

# %% [code]
from keras.layers.core import Dense, Activation, Dropout
from keras.layers import GlobalMaxPooling1D, Conv1D, MaxPooling1D, Flatten, Bidirectional, SpatialDropout1D
from keras.layers import Embedding, Conv1D, LSTM, Dense, Dropout
LSTM_model = Sequential()
sequence_len=100
LSTM_model.add(layers.Embedding(input_dim=vocab_size, output_dim=100, input_length=sequence_len))
LSTM_model.add(SpatialDropout1D(0.3))
LSTM_model.add(Bidirectional(LSTM(100, dropout=0.3, recurrent_dropout=0.3)))
LSTM_model.add(Dense(1024, activation="relu"))
LSTM_model.add(Dropout(0.8))
LSTM_model.add(Dense(1024, activation="relu"))
LSTM_model.add(Dropout(0.8))
LSTM_model.add(Dense(3))
LSTM_model.add(Activation("softmax"))
LSTM_model.compile(loss="categorical_crossentropy", optimizer="adam", metrics=["accuracy"])
print(LSTM_model.summary())

# %% [code]
history_LSTM = LSTM_model.fit(Report_train_padded,Sentiment_train_onehot_encoded, epochs=5, batch_size=128, validation_data=(Report_test_padded, Sentiment_test_onehot_encoded))


# %% [code]
import time
import itertools
import warnings
from sklearn.metrics import confusion_matrix
# Model Evaluation on Test data
test_loss,test_acc = LSTM_model.evaluate(Report_test_padded, Sentiment_test_onehot_encoded)
print("\n Evaluated model accuracy on test data :",test_acc)
seconds= time.time()
time_stop = time.ctime(seconds)
print("\n","stop time:", time_stop,"\n")
# Predict the values from the Test dataset
Sentiment_pred = LSTM_model.predict(Report_test_padded)
# Convert predictions classes to one hot vectors
Sentiment_pred_classes = np.argmax(Sentiment_pred,axis = 1)
# computing the confusion matrix

# %% [code]
confusion_mtx = confusion_matrix(Sentiment_test_integer_encoded, Sentiment_pred_classes)
confusion_matrix

# %% [code]
#Printing Classification Report for Sentiment
from sklearn.metrics import cohen_kappa_score
from sklearn.metrics import accuracy_score
from sklearn.metrics import classification_report
print(classification_report(Sentiment_test_integer_encoded, Sentiment_pred_classes, target_names = Sentiment_labels))
accuracy = accuracy_score(Sentiment_test_integer_encoded, Sentiment_pred_classes)
print('Accuracy: %f' % accuracy)
cohen_score = cohen_kappa_score(Sentiment_test_integer_encoded, Sentiment_pred_classes)
print('Cohen_score: %f' % cohen_score)

# %% [code]

# Plot the loss and accuracy curves for training and validation
fig, ax = plt.subplots(2,1)
ax[0].plot(history_LSTM .history['loss'], color='b', label="Training loss")
ax[0].plot(history_LSTM .history['val_loss'], color='r', label="validation loss",axes =ax[0])
legend = ax[0].legend(loc='best', shadow=True)
ax[1].plot(history_LSTM .history['accuracy'], color='b', label="Training accuracy")
ax[1].plot(history_LSTM .history['val_accuracy'], color='r',label="Validation accuracy")
legend = ax[1].legend(loc='best', shadow=True)
plt.show()

# %% [code]
# Defining function for plotting confusion matrix
def plot_confusion_matrix(cm, classes,
                          normalize=False,
                          title='Confusion matrix',
                          cmap=plt.cm.Blues):
    '''
    This function prints and plots the confusion matrix.
    Normalization can be applied by setting `normalize=True`.
    '''
    plt.imshow(cm, interpolation='nearest', cmap=cmap)
    plt.title(title)
    plt.colorbar()
    tick_marks = np.arange(len(classes))
    plt.xticks(tick_marks, classes, rotation=45)
    plt.yticks(tick_marks, classes)
    if normalize:
        cm = cm.astype('float') / cm.sum(axis=1)[:, np.newaxis]
    thresh = cm.max() / 2.
    for i, j in itertools.product(range(cm.shape[0]), range(cm.shape[1])):
        plt.text(j, i, cm[i, j],
                 horizontalalignment="center",
                 color="white" if cm[i, j] > thresh else "black")
    plt.tight_layout()
    plt.ylabel('True label')
    plt.xlabel('Predicted label')
    plt.show()
# plot the confusion matrix
plot_confusion_matrix(confusion_mtx, classes = range(3))

# %% [markdown]
# LSTM_CNN

# %% [code]
# Build the CNN-LSTM model
modelCNN_LSTM = Sequential()
modelCNN_LSTM.add(layers.Embedding(input_dim=vocab_size, output_dim=100, input_length=sequence_len ))
modelCNN_LSTM.add(Conv1D(64, 5, activation='relu'))
modelCNN_LSTM.add(MaxPooling1D(pool_size=4))
modelCNN_LSTM.add(LSTM(64))
modelCNN_LSTM.add(Dense(len(label_encoder.classes_), activation='softmax'))
# Compile the model
modelCNN_LSTM.compile(loss="categorical_crossentropy", optimizer="adam", metrics=["accuracy"])
print(modelCNN_LSTM.summary())
# Train the model

# %% [code]
history_LSTM_CNN= modelCNN_LSTM.fit(Report_train_padded,Sentiment_train_onehot_encoded, epochs=5, batch_size=128, validation_data=(Report_test_padded, Sentiment_test_onehot_encoded))


# %% [code]
import time
import itertools
import warnings
from sklearn.metrics import confusion_matrix
# Model Evaluation on Test data
test_loss,test_acc =modelCNN_LSTM.evaluate(Report_test_padded, Sentiment_test_onehot_encoded)
print("\n Evaluated model accuracy on test data :",test_acc)
seconds= time.time()
time_stop = time.ctime(seconds)
print("\n","stop time:", time_stop,"\n")
# Predict the values from the Test dataset
Sentiment_pred = modelCNN_LSTM.predict(Report_test_padded)
# Convert predictions classes to one hot vectors
Sentiment_pred_classes = np.argmax(Sentiment_pred,axis = 1)
# computing the confusion matrix

# %% [code]
confusion_mtx = confusion_matrix(Sentiment_test_integer_encoded, Sentiment_pred_classes)
confusion_matrix

# %% [code]
#Printing Classification Report for Sentiment
from sklearn.metrics import cohen_kappa_score
from sklearn.metrics import accuracy_score
from sklearn.metrics import classification_report
print(classification_report(Sentiment_test_integer_encoded, Sentiment_pred_classes, target_names = Sentiment_labels))
accuracy = accuracy_score(Sentiment_test_integer_encoded, Sentiment_pred_classes)
print('Accuracy: %f' % accuracy)
cohen_score = cohen_kappa_score(Sentiment_test_integer_encoded, Sentiment_pred_classes)
print('Cohen_score: %f' % cohen_score)

# %% [code]

# Plot the loss and accuracy curves for training and validation
fig, ax = plt.subplots(2,1)
ax[0].plot(history_LSTM_CNN .history['loss'], color='b', label="Training loss")
ax[0].plot(history_LSTM_CNN .history['val_loss'], color='r', label="validation loss",axes =ax[0])
legend = ax[0].legend(loc='best', shadow=True)
ax[1].plot(history_LSTM_CNN.history['accuracy'], color='b', label="Training accuracy")
ax[1].plot(history_LSTM_CNN.history['val_accuracy'], color='r',label="Validation accuracy")
legend = ax[1].legend(loc='best', shadow=True)
plt.show()

# %% [code]
# Defining function for plotting confusion matrix
def plot_confusion_matrix(cm, classes,
                          normalize=False,
                          title='Confusion matrix',
                          cmap=plt.cm.Blues):
    '''
    This function prints and plots the confusion matrix.
    Normalization can be applied by setting `normalize=True`.
    '''
    plt.imshow(cm, interpolation='nearest', cmap=cmap)
    plt.title(title)
    plt.colorbar()
    tick_marks = np.arange(len(classes))
    plt.xticks(tick_marks, classes, rotation=45)
    plt.yticks(tick_marks, classes)
    if normalize:
        cm = cm.astype('float') / cm.sum(axis=1)[:, np.newaxis]
    thresh = cm.max() / 2.
    for i, j in itertools.product(range(cm.shape[0]), range(cm.shape[1])):
        plt.text(j, i, cm[i, j],
                 horizontalalignment="center",
                 color="white" if cm[i, j] > thresh else "black")
    plt.tight_layout()
    plt.ylabel('True label')
    plt.xlabel('Predicted label')
    plt.show()
# plot the confusion matrix
plot_confusion_matrix(confusion_mtx, classes = range(3))

# %% [code]


# %% [code]


# %% [code]


# %% [code]
