# Supplementary material for: Deep learning-based method for sentiment analysis for patients’ drug reviews
Source: PeerJ Comput Sci. 2024 Apr 29;10:e1976. doi: 10.7717/peerj-cs.1976 (PMC11065412; doi:10.7717/peerj-cs.1976)
Supplement: Supplemental Information 2 [file peerj-cs-10-1976-s002.zip]

Archive with 5 entries (5 files):
- Drug_Review_dataset coding/class_word_embeding_LSTM.ipynb
- Drug_Review_dataset coding/class_word_embeding_LSTM_Glove.ipynb
- Drug_Review_dataset coding/final_RNN_LSTM_CNN.ipynb
- Drug_Review_dataset coding/final_RNN_LSTM_CNN_Glove.ipynb
- Drug_Review_dataset coding/Readme.text.txt
