# Supplementary material for: Deep learning-based method for sentiment analysis for patients’ drug reviews
Source: PeerJ Comput Sci. 2024 Apr 29;10:e1976. doi: 10.7717/peerj-cs.1976 (PMC11065412; doi:10.7717/peerj-cs.1976)
Supplement: Supplemental Information 2 [file peerj-cs-10-1976-s002.zip › Drug_Review_dataset coding/final_RNN_LSTM_CNN.ipynb]

# %% [markdown]
# Project Description

# %% [markdown]
This file contains the implementation of the Bi-LSTM and Bi-LSTM-CNN models for sentiment analysis on the drugsComTraindataset. The main process in this file involves pre-processing the data, training the models, testing the models on the the same dataset, evaluating the model performance on the test data, generating training and validation curves, and plotting the confusion matrix.


# %% [code]
import os
import re
import nltk
import pandas as pd
import numpy as np
import seaborn as sns
import matplotlib.pyplot as plt
from nltk.tokenize import word_tokenize
from nltk import pos_tag
from nltk.corpus import stopwords, wordnet
from nltk.stem import WordNetLemmatizer
from sklearn.datasets import fetch_20newsgroups
#from tensorflow.keras import layers
from keras import layers
from sklearn.model_selection import train_test_split
#from tensorflow.keras.models import Sequential
from keras.models import Sequential
#from tensorflow.keras.preprocessing.text import Tokenizer
from keras.preprocessing.text import Tokenizer
from tensorflow.keras.preprocessing.sequence import pad_sequences
#from keras.preprocessing.sequence import pad_sequences
import tensorflow as tf
from keras.layers.core import Dense, Activation, Dropout
#from keras.layers.normalization import BatchNormalization
from keras.utils import np_utils
from keras.layers import GlobalMaxPooling1D, Conv1D, MaxPooling1D, Flatten, Bidirectional, SpatialDropout1D

# %% [code]
nltk.download("punkt")
nltk.download("averaged_perceptron_tagger")
nltk.download("wordnet")
nltk.download("stopwords")
nltk.download('omw-1.4')

# %% [code]
df = pd.read_csv('drugsComTrain_raw.csv')

# %% [code]
df.shape

# %% [code]
df.head()

# %% [code]
report=['condition','review']

# %% [code]

df['report'] =df[report].apply(lambda row: '_'.join(row.values.astype(str)), axis=1)
df

# %% [code]

df_train = df.drop(['uniqueID','drugName','date','usefulCount','condition','review'],axis=1)
df_train .head(10)

# %% [code]
def clean_text (text):
    # Remove Pre and Post Spaces
    text = str(text).strip()
    
    # Lower case the entire text
    text = str(text).lower()

    # Substitute New Line Characters with spaces 
    text = re.sub(r"\n", r" ", text)
        
    # Tokenize the sentence
    word_tokens = word_tokenize(text)
    
    # Remove the punctuation and  special characters from each individual word
    cleaned_text = []
    for word in word_tokens:
        cleaned_text.append("".join([char for char in word if char.isalnum()]))
    
    # Specify the stop words list
    stop_words = stopwords.words('english')
    
    # Remove the stopwords and words containing less then 2 characters
    text_tokens = [word for word in cleaned_text if (len(word) > 2) and (word not in stop_words)]
    
    #Lemmatize each word in the word list
    text = lemmatize (text_tokens)
    
    return text

# %% [code]
def get_wordnet_pos (tag):
    if tag.startswith('J'):
        return wordnet.ADJ
    elif tag.startswith('V'):
        return wordnet.VERB
    elif tag.startswith('N'):
        return wordnet.NOUN
    elif tag.startswith('R'):
        return wordnet.ADV
    else:
        return wordnet.NOUN


# %% [code]
def lemmatize (word_list):
    wl = WordNetLemmatizer()
    word_pos_tags = pos_tag(word_list)
    lemmatized_list = []
    for tag in word_pos_tags:
        lemmatize_word = wl.lemmatize(tag[0],get_wordnet_pos(tag[1]))
        lemmatized_list.append(lemmatize_word)
    return " ".join(lemmatized_list)

# %% [code]
df_train['report'] = df_train['report'].apply(lambda x: clean_text(x))

# %% [code]
df_train['rating']

# %% [code]
def map_rating_to_class(rating):
    if rating >= 7:
        return 'positive'
    elif rating <= 4:
        return 'negative'
    else:
        return 'neutral'

# Apply the function to create a new column 'rating_class' in the DataFrame
# Apply the function to create a new column 'class' in the DataFrame using .loc[row_indexer, col_indexer]
df_train.loc[:, 'rating'] = df_train['rating'].apply(map_rating_to_class)

#print(df.head(10))

# %% [code]

df_train['rating'] 

# %% [code]


# %% [code]
Sentiment_train = df_train['rating']
Report_train = df_train['report']

# %% [code]
X_train, X_test, y_train, y_test = train_test_split(Report_train, Sentiment_train, test_size=0.25)
#print("Training Data Input Shape: ", X_train.shape)
#print("Training Data Output Shape: ", y_train.shape)
#print("Testing Data Input Shape: ", X_test.shape)
#print("Testing Data Output Shape: ", y_test.shape)
#print("Training Data Input Shape: ", X_train)
#print("Training Data Output Shape: ", y_train)
#print("Testing Data Input Shape: ", X_test)
#print("Testing Data Output Shape: ", y_test)

# %% [code]
from numpy import array
from sklearn.preprocessing import LabelEncoder, OneHotEncoder
# One-Hot Encoding of Sentiment_Train
Sentiment_train = array(Sentiment_train)
# integer encode
label_encoder = LabelEncoder()
Sentiment_train_integer_encoded = label_encoder.fit_transform(Sentiment_train)
# binary encode
onehot_encoder = OneHotEncoder(sparse=False)
Sentiment_train_integer_encoded = Sentiment_train_integer_encoded.reshape(len(Sentiment_train_integer_encoded), 1)
Sentiment_train_onehot_encoded = onehot_encoder.fit_transform(Sentiment_train_integer_encoded)
# One-Hot Encoding of Sentiment_Test
Sentiment_test = array( y_test)
# integer encode
label_encoder = LabelEncoder()
Sentiment_test_integer_encoded = label_encoder.fit_transform(y_test)
# binary encode
onehot_encoder = OneHotEncoder(sparse=False)
Sentiment_test_integer_encoded = Sentiment_test_integer_encoded.reshape(len(Sentiment_test_integer_encoded), 1)
Sentiment_test_onehot_encoded = onehot_encoder.fit_transform(Sentiment_test_integer_encoded)
print("Sentiment_Train shape after one-hot encoding : ",Sentiment_train_onehot_encoded.shape,"  "
     ,"Sentiment_Test shape after one-hot encoding : ",Sentiment_test_onehot_encoded.shape,"\n")

# %% [code]
# Tokenize and Create Sequence For Train set
tokenizer = Tokenizer(num_words = 10000)
tokenizer.fit_on_texts(Report_train)
Report_train_sequences = tokenizer.texts_to_sequences(Report_train)
Report_train_padded = pad_sequences(Report_train_sequences, maxlen=100, padding='post', truncating='post')             # maxlen is the size of words in a review here it is 100
# Tokenize and Create Sequence For Test set
Report_test_sequences = tokenizer.texts_to_sequences(X_test)
Report_test_padded = pad_sequences(Report_test_sequences, maxlen=100, padding='post', truncating='post')
print("Report_Train shape after padding : ",Report_train_padded.shape,"  ","Report_Test shape after padding: ",Report_test_padded.shape)
Sentiment_labels = ['Negative', 'Neutral', 'Positive']    

# %% [code]
vocab_size = len(tokenizer.index_word) + 1
vocab_size 

# %% [code]
import os
from tensorflow.keras.callbacks import EarlyStopping, ModelCheckpoint
checkpoint_filepath = os.getcwd()
model_checkpoint_callback = ModelCheckpoint(filepath=checkpoint_filepath, save_weights_only=False, monitor='val_loss', mode='min', save_best_only=True)
callbacks = [EarlyStopping(patience=2), model_checkpoint_callback]

# %% [markdown]
# Bi-LSTM

# %% [code]
from keras.layers.core import Dense, Activation, Dropout
from keras.layers import GlobalMaxPooling1D, Conv1D, MaxPooling1D, Flatten, Bidirectional, SpatialDropout1D
from keras.layers import Embedding, Conv1D, LSTM, Dense, Dropout
LSTM_model = Sequential()
sequence_len=100
LSTM_model.add(layers.Embedding(input_dim=vocab_size, output_dim=100, input_length=sequence_len))
LSTM_model.add(SpatialDropout1D(0.3))
LSTM_model.add(Bidirectional(LSTM(100, dropout=0.3, recurrent_dropout=0.3)))
LSTM_model.add(Dense(1024, activation="relu"))
LSTM_model.add(Dropout(0.8))
LSTM_model.add(Dense(1024, activation="relu"))
LSTM_model.add(Dropout(0.8))
LSTM_model.add(Dense(3))
LSTM_model.add(Activation("softmax"))
LSTM_model.compile(loss="categorical_crossentropy", optimizer="adam", metrics=["accuracy"])
print(LSTM_model.summary())

# %% [code]
history_LSTM = LSTM_model.fit(Report_train_padded,Sentiment_train_onehot_encoded, epochs=5, batch_size=64, validation_data=(Report_test_padded, Sentiment_test_onehot_encoded))


# %% [code]
import time
import itertools
import warnings
from sklearn.metrics import confusion_matrix
# Model Evaluation on Test data
test_loss,test_acc = LSTM_model.evaluate(Report_test_padded, Sentiment_test_onehot_encoded)
print("\n Evaluated model accuracy on test data :",test_acc)
seconds= time.time()
time_stop = time.ctime(seconds)
print("\n","stop time:", time_stop,"\n")
# Predict the values from the Test dataset
Sentiment_pred = LSTM_model.predict(Report_test_padded)
# Convert predictions classes to one hot vectors
Sentiment_pred_classes = np.argmax(Sentiment_pred,axis = 1)
# computing the confusion matrix

# %% [code]
confusion_mtx = confusion_matrix(Sentiment_test_integer_encoded, Sentiment_pred_classes)
confusion_matrix

# %% [code]
#Printing Classification Report for Sentiment
from sklearn.metrics import cohen_kappa_score
from sklearn.metrics import accuracy_score
from sklearn.metrics import classification_report
print(classification_report(Sentiment_test_integer_encoded, Sentiment_pred_classes, target_names = Sentiment_labels))
accuracy = accuracy_score(Sentiment_test_integer_encoded, Sentiment_pred_classes)
print('Accuracy: %f' % accuracy)
cohen_score = cohen_kappa_score(Sentiment_test_integer_encoded, Sentiment_pred_classes)
print('Cohen_score: %f' % cohen_score)

# %% [code]

# Plot the loss and accuracy curves for training and validation
fig, ax = plt.subplots(2,1)
ax[0].plot(history_LSTM .history['loss'], color='b', label="Training loss")
ax[0].plot(history_LSTM .history['val_loss'], color='r', label="validation loss",axes =ax[0])
legend = ax[0].legend(loc='best', shadow=True)
ax[1].plot(history_LSTM .history['accuracy'], color='b', label="Training accuracy")
ax[1].plot(history_LSTM .history['val_accuracy'], color='r',label="Validation accuracy")
legend = ax[1].legend(loc='best', shadow=True)
plt.show()

# %% [code]
# Defining function for plotting confusion matrix
def plot_confusion_matrix(cm, classes,
                          normalize=False,
                          title='Confusion matrix',
                          cmap=plt.cm.Blues):
    '''
    This function prints and plots the confusion matrix.
    Normalization can be applied by setting `normalize=True`.
    '''
    plt.imshow(cm, interpolation='nearest', cmap=cmap)
    plt.title(title)
    plt.colorbar()
    tick_marks = np.arange(len(classes))
    plt.xticks(tick_marks, classes, rotation=45)
    plt.yticks(tick_marks, classes)
    if normalize:
        cm = cm.astype('float') / cm.sum(axis=1)[:, np.newaxis]
    thresh = cm.max() / 2.
    for i, j in itertools.product(range(cm.shape[0]), range(cm.shape[1])):
        plt.text(j, i, cm[i, j],
                 horizontalalignment="center",
                 color="white" if cm[i, j] > thresh else "black")
    plt.tight_layout()
    plt.ylabel('True label')
    plt.xlabel('Predicted label')
    plt.show()
# plot the confusion matrix
plot_confusion_matrix(confusion_mtx, classes = range(3))

# %% [markdown]
# Bi-LSTM_CNN

# %% [code]
# Build the CNN-LSTM model
sequence_len=100
modelCNN_LSTM = Sequential()
modelCNN_LSTM.add(layers.Embedding(input_dim=vocab_size, output_dim=100, input_length=sequence_len ))
modelCNN_LSTM.add(Conv1D(64, 5, activation='relu'))
modelCNN_LSTM.add(MaxPooling1D(pool_size=4))
modelCNN_LSTM.add(Bidirectional(LSTM(64, dropout=0.1, recurrent_dropout=0.3)))
modelCNN_LSTM.add(Dense(len(label_encoder.classes_), activation='softmax'))
# Compile the model
modelCNN_LSTM.compile(loss="categorical_crossentropy", optimizer="adam", metrics=["accuracy"])
print(modelCNN_LSTM.summary())
# Train the model

# %% [code]
history_LSTM_CNN= modelCNN_LSTM.fit(Report_train_padded,Sentiment_train_onehot_encoded, epochs=5, batch_size=128, validation_data=(Report_test_padded, Sentiment_test_onehot_encoded))


# %% [code]
import time
import itertools
import warnings
from sklearn.metrics import confusion_matrix
# Model Evaluation on Test data
test_loss,test_acc =modelCNN_LSTM.evaluate(Report_test_padded, Sentiment_test_onehot_encoded)
print("\n Evaluated model accuracy on test data :",test_acc)
seconds= time.time()
time_stop = time.ctime(seconds)
print("\n","stop time:", time_stop,"\n")
# Predict the values from the Test dataset
Sentiment_pred = modelCNN_LSTM.predict(Report_test_padded)
# Convert predictions classes to one hot vectors
Sentiment_pred_classes = np.argmax(Sentiment_pred,axis = 1)
# computing the confusion matrix

# %% [code]
confusion_mtx = confusion_matrix(Sentiment_test_integer_encoded, Sentiment_pred_classes)
confusion_matrix

# %% [code]
#Printing Classification Report for Sentiment
from sklearn.metrics import cohen_kappa_score
from sklearn.metrics import accuracy_score
from sklearn.metrics import classification_report
print(classification_report(Sentiment_test_integer_encoded, Sentiment_pred_classes, target_names = Sentiment_labels))
accuracy = accuracy_score(Sentiment_test_integer_encoded, Sentiment_pred_classes)
print('Accuracy: %f' % accuracy)
cohen_score = cohen_kappa_score(Sentiment_test_integer_encoded, Sentiment_pred_classes)
print('Cohen_score: %f' % cohen_score)

# %% [code]

# Plot the loss and accuracy curves for training and validation
fig, ax = plt.subplots(2,1)
ax[0].plot(history_LSTM_CNN .history['loss'], color='b', label="Training loss")
ax[0].plot(history_LSTM_CNN .history['val_loss'], color='r', label="validation loss",axes =ax[0])
legend = ax[0].legend(loc='best', shadow=True)
ax[1].plot(history_LSTM_CNN.history['accuracy'], color='b', label="Training accuracy")
ax[1].plot(history_LSTM_CNN.history['val_accuracy'], color='r',label="Validation accuracy")
legend = ax[1].legend(loc='best', shadow=True)
plt.show()

# %% [code]
# Defining function for plotting confusion matrix
def plot_confusion_matrix(cm, classes,
                          normalize=False,
                          title='Confusion matrix',
                          cmap=plt.cm.Blues):
    '''
    This function prints and plots the confusion matrix.
    Normalization can be applied by setting `normalize=True`.
    '''
    plt.imshow(cm, interpolation='nearest', cmap=cmap)
    plt.title(title)
    plt.colorbar()
    tick_marks = np.arange(len(classes))
    plt.xticks(tick_marks, classes, rotation=45)
    plt.yticks(tick_marks, classes)
    if normalize:
        cm = cm.astype('float') / cm.sum(axis=1)[:, np.newaxis]
    thresh = cm.max() / 2.
    for i, j in itertools.product(range(cm.shape[0]), range(cm.shape[1])):
        plt.text(j, i, cm[i, j],
                 horizontalalignment="center",
                 color="white" if cm[i, j] > thresh else "black")
    plt.tight_layout()
    plt.ylabel('True label')
    plt.xlabel('Predicted label')
    plt.show()
# plot the confusion matrix
plot_confusion_matrix(confusion_mtx, classes = range(3))

# %% [code]


# %% [code]


# %% [code]


# %% [code]
