# Supplementary material for: Deep learning-based method for sentiment analysis for patients’ drug reviews
Source: PeerJ Comput Sci. 2024 Apr 29;10:e1976. doi: 10.7717/peerj-cs.1976 (PMC11065412; doi:10.7717/peerj-cs.1976)
Supplement: Supplemental Information 2 [file peerj-cs-10-1976-s002.zip › Drug_Review_dataset coding/Readme.text.txt]

1- In the File final_Lstm_cnn, we use two data sets, one for train and the other for test
2- In the File class_word _embeding_LSTM, we use the spilled data set for the train and test
3- upload the file of the data set Drugcomtrain, Drugcomtest from the link below
git@github.com:senaalhadhrami/Drug_Review_dataset.git

4- upload the glove https://drive.google.com/drive/folders/1AegnFR6mo-QB0qmol7hDIIm1ab6NoLoe?usp=sharing 
